# Supplementary material for: Establishment of a Sensitive and Reliable Droplet Digital PCR Assay for the Detection of Bursaphelenchus xylophilus
Source: Plants (Basel). 2024 Sep 26;13(19):2701. doi: 10.3390/plants13192701 (PMC11478728; doi:10.3390/plants13192701)
Supplement: Supplementary file 1 [file plants-13-02701-s001.zip]

Archive with 1 entries (1 files):
- plants-3157087-supplementary.pdf
